# Supplementary material for: In Vivo Validation of a Novel Computational Approach to Assess Microcirculatory Resistance Based on a Single Angiographic View
Source: J Pers Med. 2022 Oct 31;12(11):1798. doi: 10.3390/jpm12111798 (PMC9692562; doi:10.3390/jpm12111798)
Supplement: Supplementary file 1 [file jpm-12-01798-s001.zip]

Archive with 1 entries (1 files):
- jpm-1882470-supplementary.pdf
